# Supplementary material for: LincIN, a novel NF90-binding long non-coding RNA, is overexpressed in advanced breast tumors and involved in metastasis
Source: Breast Cancer Res. 2017 May 30;19:62. doi: 10.1186/s13058-017-0853-2 (PMC5450112; doi:10.1186/s13058-017-0853-2)
Supplement: Additional file 1: — Supplementary figures and tables. (ZIP 4.69 mb) [file 13058_2017_853_MOESM1_ESM.zip]

Archive with 3 entries (3 files):
- Supplement Tables_0928.pdf
- LincIN_Manuscript_Suppl_0928.pdf
- Supplement Figures_0111.pdf
